# Supplementary material for: Mediators and Moderators of Reinforced Self-Affirmation as a Method for Reducing the Memory Misinformation Effect
Source: Front Psychol. 2021 Nov 23;12:666707. doi: 10.3389/fpsyg.2021.666707 (PMC8649659; doi:10.3389/fpsyg.2021.666707)
Supplement: Supplementary file 1 [file Table_1.XLSX]

## Sheet: Experiment_1
Gender	Age	Misinformation	RSA	Yielding	Memory_confidence	General_confidence
2	18	1	0	8	4.25	3.375
2	17	1	1	8	1.75	3.625
2	18	1	1	2	6	5.125
2	18	1	1	7	2.75	3.875
2	18	1	1	8	1.75	4.875
2	18	1	1	3	6.5	4.625
2	18	1	1	0	6.75	3.125
2	18	1	1	8	1.75	6.5
2	18	1	1	8	2.75	6.375
2	18	1	1	3	7	5.75
1	18	1	1	3	6	5.375
1	18	1	1	2	6.5	4
2	18	1	1	5	4.75	6.375
1	18	1	1	6	5	5
2	18	1	1	0	6.75	5.5
2	18	1	1	2	6.25	6.25
2	17	1	1	4	4.5	5.625
2	18	1	1	2	6	4.5
2	18	1	1	3	6	2.375
2	18	1	1	4	4.25	5.125
2	18	1	1	7	3	5.625
2	17	1	1	8	2	1.625
2	17	1	1	3	5.5	4.75
1	18	1	1	7	2.75	4.25
1	18	1	1	6	3.75	4
2	18	1	1	4	4.25	4.5
2	18	1	1	8	2	3.875
2	18	1	1	1	6.25	6.125
1	18	1	1	2	6	3.5
1	18	1	1	1	7	4.25
1	18	1	1	7	3	3.125
1	18	1	1	4	4.25	2.75
1	18	1	1	3	5.75	4.625
1	18	1	1	8	2.5	1.75
1	18	1	1	6	4.25	5.5
2	18	0	1	3	4	3.625
1	18	0	1	4	5.75	3.375
1	18	0	1	4	5.25	3.75
1	18	0	1	5	5.75	3.75
2	18	0	1	5	5.75	5.625
2	18	0	1	6	4.25	5.375
2	18	0	1	5	5.75	6
2	18	0	1	4	5.75	5.5
2	18	0	1	6	4.25	4
2	18	0	1	4	4.5	5.875
2	18	0	1	2	6.75	4.875
2	18	0	1	4	6	3.625
1	18	0	1	2	5.75	3.625
2	19	0	1	4	6.25	3.125
1	18	0	1	6	4.75	3.25
1	18	0	1	6	6.75	4.125
2	18	0	1	6	6.5	5.75
2	18	0	1	7	4.75	5.5
1	18	0	1	4	4	3.375
2	18	0	1	4	5.5	6.25
1	18	0	1	3	3.5	4.125
1	18	0	1	5	4.25	4.25
1	18	0	1	2	6	4.625
1	18	0	1	3	3	3.125
2	19	0	1	3	3.25	3.875
2	18	0	1	3	5.75	3.875
2	19	0	1	5	4.25	3.625
1	16	0	0	5	3.5	5.125
1	16	0	0	5	4.25	3.625
1	15	0	0	6	5	6.125
1	16	0	0	4	4.5	4.125
1	16	0	0	4	5	4.25
1	16	0	0	6	5	4
2	16	0	0	3	4.75	3.875
1	16	0	0	6	3.5	3.625
1	16	0	0	3	5.5	4.25
1	16	0	0	4	2.75	2.25
1	16	0	0	4	4	2.5
1	16	0	0	6	5.75	4.375
1	16	0	0	4	4.25	6
2	16	0	0	3	5.5	4.75
1	16	0	0	3	4.5	4.25
1	16	0	0	3	5	4.875
1	16	0	0	6	4.75	4.25
1	16	0	0	7	5.75	4.75
1	16	0	0	4	4.5	4.625
1	16	0	0	6	5	5.625
2	16	0	0	6	4.5	5.75
2	16	0	0	7	4	4
1	16	0	0	7	3.75	4.625
1	16	0	0	5	3.5	3.5
1	16	0	0	5	4.75	4.5
1	16	0	0	6	4.5	5.5
1	16	0	0	3	4.5	5.125
1	16	0	0	2	3.5	5
1	16	0	0	2	3.5	5
1	16	0	0	5	4.25	4.875
1	16	0	0	6	4.5	6.125
2	17	1	1	3	5.25	4.125
1	17	1	0	5	4.75	4.75
1	17	1	0	5	1.75	4.25
2	17	1	0	4	2.75	5.125
2	17	1	0	8	5	4.5
1	17	1	0	7	3	5.125
1	16	1	0	9	4.5	3.75
1	17	1	0	9	4	4
2	17	1	0	7	3.75	3.125
2	17	1	0	5	5	5.875
2	17	1	0	7	4	3.125
2	17	1	0	5	5	4.875
1	17	1	0	6	4.25	4.625
1	17	1	0	4	1.5	6.25
2	18	1	0	7	3.5	3.875
2	17	1	0	1	2.25	4.125
1	17	1	0	5	3.5	4
1	17	1	0	5	3	3.25
1	17	1	0	6	1.25	4.625
1	17	1	0	5	4.25	4.75
1	17	1	0	7	4.25	3.75
1	17	1	0	4	5.75	4.625
1	18	0	1	4	5	5.75
1	18	0	1	5	6.25	2.75
1	17	0	1	0	5.25	5.875
2	17	1	0	8	2	4
1	17	1	0	8	4.5	5.5
1	17	1	0	10	1.5	4.125
1	17	1	0	10	2.75	3.25
1	17	1	0	9	5.75	3.375
1	17	1	0	6	4.75	5
2	16	1	0	7	4.5	5.125
1	17	1	0	6	4.25	4.5
1	17	1	0	8	2	4.125
1	18	0	1	6	4.25	3.375
1	18	0	1	4	4.75	4.875
1	17	1	0	6	5.25	4.375
1	17	1	0	8	1.75	4.875
1	17	1	0	6	3.75	4.75
1	17	1	0	7	1.75	3.875
1	17	1	0	2	4.25	5
1	17	1	0	8	1	4
1	17	1	0	8	4.25	3.625
1	17	1	0	4	3.75	4.375
1	17	1	0	9	5	4.25
1	17	1	0	9	4.5	5.375
1	17	1	0	6	1.75	2.875
1	17	1	0	8	3.75	4.625
2	18	0	1	2	3.75	3.5
2	18	0	1	2
2	17	1	0	4	3.5	4.875
2	17	1	0	4	4	4.625
2	18	0	1	1	5.75	5.75
2	18	0	1	4	4.25	6.25
1	18	0	1	4	4.5	3.75
1	18	0	1	4	4.25	3.625
1	18	0	1	0	6.5	6.625
1	18	0	1	7	4.75	5.125
1	18	1	1	6	4	4.125
1	18	1	1	3	5.75	4.375
1	18	1	1	6	3.75	5.75
1	18	1	1	3	5.25	3.25
1	18	1	1	2	6.5	3.875
1	18	1	1	8	2	5.875
1	18	1	1	4	5.5	6.25
2	18	1	1	5	3.75	4.625
2	18	1	1	6	3.25	5.25
1	18	1	1	7	2	5.125
2	18	1	1	8	2.75	5.25
1	18	1	1	0	7	4.375
1	18	1	1	6	3.75	3.5
1	18	1	1	3	6.25	3.625
1	18	1	1	5	4.25	4.5
1	17	1	0	6	4.75	3.625
1	18	1	0	6	5	5.125
2	17	1	0	6	5.75	5.875
2	18	1	0	2	2.75	3.75
2	17	0	0	3	4.5	5.625
2	17	0	0	4	4.75	3.875
2	17	0	0	4	4.75	4.25
2	18	0	0	6	3.5	5.25
2	18	0	0	4	5.75	5.25
2	18	0	0	5	6	3.25
2	18	0	0	1		4.75
2	19	0	0	3	3.5	4
1	17	0	0	2	2.5	2.875
1	17	0	0	3	5	4.625
2	18	1	1	0	6	5.875
2	17	1	1	6	3	3.375
2	18	1	1	8	2.25	3.25
1	19	1	1	3	5.5	4.5
2	18	1	1	6	4.25	5.125
2	18	1	1	8	2.75	4.5
1	18	1	1	7	3.25	3.75
1	18	1	1	3	5.75	4.75
2	18	1	1	0	6.25	6.375
2	18	1	1	1	6.75	5.875
1	17	0	1	3	4.25	2.875
2	18	0	0	6	4.75	5.625
2	17	0	0	3	6.75	4.25
2	17	0	0	6	6	6.125
2	18	0	0	3	4.5	5.75
1	18	0	0	5	3.75	5
1	18	0	0	3	5.75	5
1	18	0	0	4	5	4
1	17	0	0	6	7	4.25
1	17	0	0	5	4.5	3.75
1	17	0	1	4	4.75	4.625
1	18	0	1	2	7	4.875
1	17	0	1	2	6.75	4.25
1	17	0	1	6	6	6.5
2	18	0	1	3	5.75	4.875
2	18	0	1	7	6	4
2	18	0	1	7	4.5	5
1	17	0	1	2	6.75	3.625
1	18	0	1	4	5.5	4.125
1	17	0	1	6	5.5	3
1	17	0	1	8	3.75	4.75
1	17	1	0	10	3	4
2	18	1	0	9	3.25	4.25

## Sheet: Labels
Misinformation:
0	No misinformation
1	Misinformation present (misled)
RSA:
0	RSA absent
1	RSA present
