# Supplementary material for: Mediators and Moderators of Reinforced Self-Affirmation as a Method for Reducing the Memory Misinformation Effect
Source: Front Psychol. 2021 Nov 23;12:666707. doi: 10.3389/fpsyg.2021.666707 (PMC8649659; doi:10.3389/fpsyg.2021.666707)
Supplement: Supplementary file 2 [file Table_2.XLSX]

## Sheet: Experiment_2
Gender	Age	Misinformation	RSA	Yielding	Memory_confidence	General_confidence	CSES	Self_liking	Self_competence	GSES
1	17	1	1	9	1.25	5.16667	64	35	28	32
1	17	1	1	7	2	8	50	37	32	35
1	17	1	1	1	6.75	6.33333	71	26	27	32
1	17	1	1	4	5	6.16667	47	32	26	29
1	17	1	1	7	1.75	4.83333	60	17	17	30
1	16	1	1	9	1.25	2.83333	61	16	12	20
1	17	1	1	9	1.25	4.16667	56	37	28	33
1	17	1	1	1	6.5	6.16667	71	36	28	32
0	17	0	1	5	5.5	7.16667	38	38	26	33
1	17	0	1	4	5.75	5.66667	49	26	21	31
1	17	0	1	2	6	8.83333	51	29	23	31
0	17	0	1	5	5.5	5	55	37	23	28
0	17	0	1	3	6	6.33333	50	37	25	31
1	16	0	1	8	6	8	67	24	27	30
1	17	0	1	3	5.75	8	61	33	21	32
1	17	1	1	1	7	7	73	38	33	34
1	17	1	1	2	6.75	5	71	28	26	30
1	17	1	1	7	3.75	5.16667	52	25	20	29
1	16	1	1	8	2.25	5.33333	50	30	21	31
1	17	1	1	8	3	3	46	37	32	32
1	17	1	1	7	4	7	50	26	25	36
1	17	1	1	6	5.5	5.16667	61	29	31	27
1	17	1	1	6	6.25	7.16667	39	39	34	34
0	17	1	1	5	5.25	5.83333	53	26	24	35
1	17	1	1	6	6.5	8.5	32	40	34	39
1	18	0	1	2	6.75	8.66667	49	38	35	31
1	17	0	1	4	6.25	3.33333	46	17	17	22
1	18	0	1	2	6.25	7.16667	37	37	27	32
1	18	1	1	3	6.5	8.33333	40	27	21	28
1	18	0	1	2	6.5	8.16667	58	31	30	29
0	18	0	1	5	6.5	5.66667	60	14	24	24
0	18	0	1	3	5	6.83333	49	22	29	31
1	18	1	1	6	4.75	6.5	36	36	31	33
0	18	1	1	6	3.75	5.16667	48	24	21	26
1	18	1	1	0	6.75	6.83333	65	30	25	28
1	18	1	1	8	2	6.66667	62	28	30	28
0	18	1	1	9	1.75	3.83333	57	34	25	30
1	18	1	1	0	7	5	70	22	20	27
0	18	1	1	1	7	7.33333	68	22	20	35
0	18	1	1	7	3.5	6.16667	55	37	29	31
1	18	0	1	4	5.25	5.16667	57	33	23	27
1	18	0	1	6	5.5	4.83333	58	27	19	23
1	18	0	1	6	4.75	5.33333	45	21	23	26
1	18	0	1	6	5	5.66667	43	21	22	28
0	18	0	1	2	6.25	7.83333	47	26	20	28
0	18	0	1	4	5.5	5.33333	47	19	16	27
0	18	0	1	6	5.75	8.5	49	21	28	31
0	18	0	1	3	5	8.16667	40	36	29	34
1	18	1	1	6	4.25	5	54	34	23	25
1	18	1	1	6	4.75	6.5	54	22	16	31
1	18	0	1	6	6.75	6.66667	44	32	30	33
0	18	0	1	3	6.25	7.5	30	38	28	39
1	18	0	1	3	5.75	5.66667	55	25	23	26
1	18	0	1	0	6.25	6.5	52	21	32	39
0	18	1	1	5	3.75	4.83333	45	30	24	25
0	18	1	1	3	5.25	7.16667	63	24	23	27
1	18	0	1	2	5.75	7.5	54	22	24	25
1	18	0	1	0	6.25	8.5	37	31	27	28
1	18	0	1	2	6.25	7.16667	50	33	25	29
1	18	1	1	6	4.5	4.16667	53	17	17	27
1	18	1	1	0	7	8.33333	71	29	29	33
0	18	1	1	5	5.25	5.16667	52	26	28	30
0	18	1	1	0	7	6.66667	70	32	27	42
1	18	1	1	6	4.25	4.66667	55	32	24	26
1	18	1	1	4	4.75	6.5	48	23	14	32
1	18	1	1	5	5.25	5.83333	51	11	23	27
1	18	0	1	4	4.75	6.16667	59	25	23	33
1	18	0	1	4	5.25	5.16667	52	16	20	24
1	18	0	1	4	5.25	7.33333	45	30	30	29
1	18	1	1	3	6.75	8	63	11	14	16
1	18	1	1	7	3.75	6.33333	57	33	29	33
1	18	1	1	7	4	3.16667	58	17	12	19
1	18	1	1	2	6.25	5.83333	69	33	28	30
1	18	1	1	4	4.5	5.16667	45	30	19	25
1	18	1	1	4	4.75	6.5	45	25	26	33
1	18	1	1	6	2.25	3.66667	58	24	14	27
1	18	1	1	2	6.5	8.5	65	32	25	28
1	18	1	1	2	6	6.5	68	30	19	30
1	18	1	1	4	5.75	6.5	69	15	12	24
1	18	1	1	5	4.75	5.5	56	25	21	33
1	18	1	1	1	6.75	7.33333	66	29	24	33
1	16	1	0	8	2	5.66667	56	24	22	30
1	16	1	0	8	3	4.83333	64	25	20	30
1	16	1	0	7	3.5	5.16667	56	22	22	30
1	16	1	0	7	2.5	4.5	45	28	20	27
1	16	1	0	8	4.25	7.16667	41	40	30	32
1	16	1	0	9	2	6.33333	57	36	28	31
0	16	1	0	7	2.25	6.16667	57	31	26	31
0	16	1	0	8	1.25	7.83333	32	23	30	34
1	16	1	0	6	2.5	6.66667	50	32	29	30
1	16	1	0	9	1.25	7.83333	53	36	29	37
1	16	1	0	7	3	4.33333	53	15	28	25
1	16	1	0	5	5	7.66667	58	32	27	28
1	16	1	0	7	3.75	4.66667	65	18	21	25
1	16	1	0	3	3.25	4.5	58	16	14	28
1	16	0	0	1	3.75	6.66667	43	28	25	31
1	16	0	0	5	4.75	6.5	51	31	26	32
1	17	0	0	3	4.25	5.66667	44	36	22	31
1	16	0	0	4	3.75	4.5	58	18	16	28
1	16	1	0	7	3.5	4.16667	68	22	16	25
1	16	1	0	6	4	7.5	35	31	26	33
1	16	1	0	5	3.75	8.5	36	37	31	36
1	16	1	0	9	4.25	6.66667	46	31	25	30
0	16	1	0	5	4.25	5.16667	50	26	23	30
0	16	1	0	7	4.5	6.5	56	30	20	26
1	16	0	0	4	5.5	6	54	13	21	30
0	16	0	0	2	4	7.83333	57	10	20	36
1	16	0	0	3	4.25	3.66667	69		20	18
1	16	0	0	5	3.5	5.16667	40	34	20	27
0	16	0	0	3	4.75	7.66667	29	35	31	33
0	16	0	0	5	3.5	5.83333	55	23	18	28
1	17	1	0	4	4.5	5	53	29	22	31
1	17	1	0	8	4	5.66667	52	26	25	30
1	17	1	0	7	4.5	5.33333	52	24	23	28
1	17	1	0	7	5	6.16667	57	32	23	31
0	17	1	0	5	4.75	5	47	32	27	26
1	18	1	0	5	4.75	5.5	48	24	23	31
0	17	1	0	6	5	8.5	45	33	29	36
0	17	1	0	5	4	7.83333	40	31	28	37
1	17	0	0	3	4.75	7.5	51	34	29	34
1	17	0	0	3	3.25	6.83333	38	30	23	30
0	17	0	0	4	4.25	5.83333	51	27	22	28
0	17	0	0	1	4	6.33333	45	24	24	26
0	18	1	0	6	3.5	2.66667	40	10	10	21
0	17	1	0	4	4.75	6.66667	36	39	32	35
1	17	1	0	10	4.75	6	52	32	23	26
1	17	1	0	9	4.5	6.16667	53	33	24	28
0	17	1	0	6	5.25	7.66667	35	30	20	31
1	17	1	0	8	6	7.66667	41			35
1	18	0	0	6	3.75	5.83333	35	19	24	29
1	18	0	0	2	4	5.33333	32	28	24	33
1	18	0	0	2	3.25	4.83333	48	24	23	25
1	18	0	0	6	4.75	7	52	31	26	27
1	18	0	0	1	5.25	5.5	63	24	23	26
1	18	0	0	2	4.5	6.66667	54	35	30	28
1	18	0	0	3	4	6	37	33	24	34
1	18	0	0	3	3.25	7	39	32	27	30
1	18	0	0	4	4.75	4.5	46	22	19	26
1	18	0	0	3	3.25	4.33333	68	25	16	24
1	18	0	0	4	3.25	4.83333	54	30	23	28
1	18	0	0	6	5.25	4.33333	55	18	23	24
1	19	0	0	3	4.5	5.33333	40	26	23	27
1	18	0	0	6	3	5.83333	55	23	21	28
1	18	1	0	6	5	4.16667	55	15	18	24
1	18	1	0	7	5	5	64	14	20	28
1	18	1	0	7	4.25	4.33333	71	16	18	22
1	18	1	0	7	3.75	5.16667	63	28	19	21
1	18	1	0	4	5	4	57	13	19	25
1	18	1	0	6	5	6.16667	46	25	26	32
0	18	1	0	5	5	6.5	50	35	24	32
0	18	1	0	7	4.25	6.66667	45	37	26	30
0	19	1	0	3	5.25	9	30	39	28	36
1	18	1	0	3	5	6	49	28	26	30
1	18	1	0	9	5	6.33333	61	21	29	33
1	18	1	0	7	4.25	5.16667	61	16	11	24
0	18	1	0	6	4	5.83333	44	37	24	29
1	18	1	0	9	5	3	53	12	15	25
0	17	1	0	5	5	7.66667	50	38	30	30
0	17	1	0	4	4.5	8.5	29	29	23	38
0	17	1	0	8	3.75	5.83333	56	31	21	32
0	17	1	0	5	4.25	5.66667	48	28	26	30
0	17	0	0	2	6	6	66	22	20	26
0	17	0	0	1	5	6.33333	33	33	23	33
1	17	0	0	0	5	8	66	33	28	37
0	17	0	0	0	4	6.16667	46	22	18	28
0	18	0	0	1	5.75	7.66667	28	30	30	32
0	17	0	0	1	6.5	8.5	39	39	29	36
1	17	1	0	7	3	4.16667	61	16	18	24
1	17	1	0	8	4.5	5	61	22	19	24
1	17	1	0	7	4.75	3.83333	64	27	17	25
1	17	1	0	7	4	5.66667	62	33	22	26
1	18	1	0	6	4.5	6.16667	58	11	23	35

## Sheet: Labels
Misinformation:
0	No misinformation
1	Misinformation present (misled)
RSA:
0	RSA absent
1	RSA present
